# Supplementary material for: Recuperative Amino Acids Separation through Cellulose Derivative Membranes with Microporous Polypropylene Fiber Matrix
Source: Membranes (Basel). 2021 Jun 5;11(6):429. doi: 10.3390/membranes11060429 (PMC8228197; doi:10.3390/membranes11060429)
Supplement: Supplementary file 1 [file membranes-11-00429-s001.zip]

Archive with 1 entries (1 files):
- membranes-1223153-supplementary.pdf
